# Supplementary material for: Cofilin Inhibitor Improves Neurological and Cognitive Functions after Intracerebral Hemorrhage by Suppressing Endoplasmic Reticulum Stress Related-Neuroinflammation
Source: Pharmaceuticals (Basel). 2024 Jan 15;17(1):114. doi: 10.3390/ph17010114 (PMC10818666; doi:10.3390/ph17010114)
Supplement: Supplementary file 1 [file pharmaceuticals-17-00114-s001.zip]

Archive with 1 entries (1 files):
- pharmaceuticals-2769398-supplementary.pdf
